# Supplementary material for: Does a coexisting congener of a mixed mating species affect the genetic structure and selfing rate via reproductive interference?
Source: Oecologia. 2024 Aug 22;206(1-2):37–45. doi: 10.1007/s00442-024-05607-x (PMC11489367; doi:10.1007/s00442-024-05607-x)
Supplement: Supplementary file 2 — Supplementary file2 (XLSX 15 KB) [file 442_2024_5607_MOESM2_ESM.xlsx]

## Sheet: Sheet1
Table S1 Genetic diversity indices, estimated selfing rate and effective population size of each sampled population. N, number of samples; A, mean number of alleles per locus; AR, allelic richness; RA, number of rare alleles; HO, observed heterozygosity; HE, expected heterozygosity; FIS, inbreeding coefficient; SF, SRMES and SSIB, estimated selfing rate by manually, multilocus heterozygosity and …
		lat	long	Area (m2)	N	A	AR	HO	HE	RA	FIS	SF	SRMES	SSIB	Ne, LD	Ne, Cn	Ne, SIB
Sympatric
	S01	34.8123	135.195	ca. 100	19	1.4	1.3526	0.0157895	0.125036	0	0.877	0.93447	0.00 (0.00–0.96)	0.84 (0.67–1.00)	1.4 (0.2–46.8)	1.5 (1.1–1.9)	11 (6–26)
	S02	34.8236	135.15	ca. 260	32	2.6	2.0309	0.05	0.243056	6	0.797	0.887034	0.74 (0.00–0.87)	0.78 (0.63–0.93)	3.1 (2.0–6.5)	1.0 (0.7–1.2)	20 (12–38)
	S03	34.8273	135.135	ca. 370	27	1.8	1.7566	0	0.219147	2	1	1	n.a.	1.00 (1.00–1.00)	0.3 (0.1–0.4)	0.8 (0.7–0.9)	13 (7–30)
	S04	35.1697	134.381	ca. 320	26	4.5	3.7853	0.100615	0.481799	7	0.794	0.885173	0.85 (0.75–0.90)	0.88 (0.75–1.00)	4.6 (2.8–7.1)	1.1 (0.7–1.7)	66 (40–127)
	S05	34.8799	133.913	ca. 220	16	2.4	2.3611	0.04375	0.471976	2	0.91	0.95288	0.98 (0.98–0.99)	0.94 (0.75–1.00)	0.4 (0.3–0.6)	2.1 (1.4–3.0)	9 (4–26)
	S06	34.8815	133.919	ca. 130	21	2.1	1.9207	0.00952381	0.161672	1	0.942	0.970134	0.98 (0.90–1.00)	1.00 (1.00–1.00)	0.4 (0.2–0.5)	0.6 (0.6–0.7)	25 (15–46)
	S07	34.8841	133.943	ca. 130	19	2.2	2.1997	0	0.467312	2	1	1	n.a.	1.00 (0.86–1.00)	0.3 (0.2–0.5)	1.5 (1.4–1.6)	10 (5–26)
	S08	34.7537	133.874	ca. 110	26	1.3	1.3	0	0.152036	0	1	1	n.a.	1.00 (1.00–1.00)	0.2 (0.0–0.6)	1.1 (1.1–1.1)	9 (4–24)
	S09	34.932	133.699	ca. 190	26	2.3	2.1603	0.115385	0.341101	0	0.666	0.79952	0.67 (0.32–0.80)	0.81 (0.62–0.99)	1.6 (1.0–2.6)	1.8 (1.3–2.4)	15 (7–32)
	S10	34.9293	133.669	ca. 80	13	1.22	1.22222	0.00769231	0.1	0	0.926	0.961578	n.a.	0.92 (0.75–1.00)	0.3 (0.0–14.8)	1.8 (1.7–2.0)	9 (4–24)
	S11	35.1344	133.635	ca. 160	20	1.3	1.2203	0.005	0.0332051	1	0.853	0.920669	n.a.	0.95 (0.85–1.00)	1.3 (0.1–∞)	0.7 (0.0–3.3)	39 (24–68)
	S12	35.1295	133.635	ca. 140	22	2.2	2.1886	0.0590909	0.411311	1	0.859	0.924153	0.60 (0.00–0.80)	1.00 (0.88–1.00)	0.4 (0.2–0.5)	3.5 (0.3–10.8)	7 (4–21)
Allopatric
	A01	34.8219	135.182	ca. 110	24	1.9	1.7258	0.108333	0.167199	5	0.357	0.526161	0.30 (0–0.63)	0.50 (0.28–0.72)	2.3 (1.0–9.4)	0.7 (0.4–1.0)	11 (6–28)
	A02	34.8187	135.167	ca. 220	24	3	2.5771	0.104891	0.37005	3	0.721	0.837885	0.77 (0.50–0.89)	0.75 (0.56–0.94)	5.4 (2.5–11.4)	1.4 (0.8–2.1)	35 (20–72)
	A03	34.8178	135.154	ca. 230	24	1.3	1.1825	0.00833333	0.0359929	1	0.772	0.871332	0.00 (0.00–0.99)	0.92 (0.80–1.00)	n.a.	n.a.	30 (19–54)
	A04	34.892	133.935	ca. 120	32	1.1	1.0994	0.00625	0.0309524	0	0.801	0.889506	n.a.	0.94 (0.85–1.00)	n.a.	n.a.	30 (19–52)
	A05	34.7489	133.886	ca. 190	19	1.7	1.4829	0.0157895	0.059744	1	0.741	0.851235	0.00 (0.00–0.96)	0.89 (0.75–1.00)	0.6 (0.1–0.6)	0.6 (0.5–0.6)	26 (15–50)
	A06	34.932	133.697	ca. 160	29	3	2.7364	0.0668056	0.336416	4	0.804	0.891353	0.91 (0.86–0.94)	0.86 (0.73–0.99)	2.0 (1.4–2.7)	0.8 (0.5–1.2)	22 (13–43)
	A07	34.9246	133.668	ca. 160	29	1.9	1.7002	0.0173645	0.130828	0	0.869	0.929909	0.96 (0.84–0.99)	0.93 (0.84–1.00)	2.7 (1.2–10.8)	3.4 (0.2–10.5)	32 (20–54)
	A08	34.9313	133.672	ca. 210	14	1.9	1.8925	0.15	0.336772	0	0.564	0.721228	0.72 (0.43–0.84)	0.71 (0.43–1.00)	0.8 (0.4–1.6)	1.9 (1.2–2.7)	14 (7–46)
	A09	35.134	133.633	ca.50	11	1	1	0	0	0	n.a.	n.a.	n.a.	n.a.	n.a.	n.a.	n.a.
	A10	35.1527	133.627	ca. 150	28	1.6	1.4393	0	0.067013	2	1	1	n.a.	1.00 (1.00–1.00)	0.6 (0.2–1.3)	0.6 (0.5–0.6)	82 (56–120)
